# Supplementary material for: Study on Design, Synthesis and Herbicidal Activity of Novel 6-Indazolyl-2-picolinic Acids
Source: Molecules. 2024 Jan 9;29(2):332. doi: 10.3390/molecules29020332 (PMC10819873; doi:10.3390/molecules29020332)
Supplement: Supplementary file 1 [file molecules-29-00332-s001.zip]

Archive with 1 entries (1 files):
- molecules-2795524-supplementary.pdf
